# Supplementary material for: Thermoelectric Properties of Cu2S Doped with P, As, Sb and Bi—Theoretical and Experimental Studies
Source: Materials (Basel). 2024 Nov 7;17(22):5440. doi: 10.3390/ma17225440 (PMC11595463; doi:10.3390/ma17225440)
Supplement: Supplementary file 1 [file materials-17-05440-s001.zip]

Archive with 1 entries (1 files):
- materials-3260736-supplementary.pdf
